# Supplementary material for: An Orthologue of the Retinoic Acid Receptor (RAR) Is Present in the Ecdysozoa Phylum Priapulida
Source: Genes (Basel). 2019 Nov 29;10(12):985. doi: 10.3390/genes10120985 (PMC6947571; doi:10.3390/genes10120985)
Supplement: Supplementary file 1 [file genes-10-00985-s001.zip]

Archive with 7 entries (6 files):
- Figure S1.docx
- __MACOSX/
- __MACOSX/._Figure S1.docx
- Tables S1 S2 S3.xlsx
- __MACOSX/._Tables S1 S2 S3.xlsx
- Video S1.MP4
- __MACOSX/._Video S1.MP4
