# Supplementary material for: An Orthologue of the Retinoic Acid Receptor (RAR) Is Present in the Ecdysozoa Phylum Priapulida
Source: Genes (Basel). 2019 Nov 29;10(12):985. doi: 10.3390/genes10120985 (PMC6947571; doi:10.3390/genes10120985)
Supplement: Supplementary file 1 [file genes-10-00985-s001.zip › Tables S1 S2 S3.xlsx]

## Sheet: Table S1
Table S1. List of primers used to isolate Priapulus caudatus RAR and RXR genes.
Nuclear receptor	Used for	Oligonuleotide sequence 5'→ 3'	Tm (°C)	Extension time (s)
RAR	full ORF PCR	F: ATGTCTATGCAACAGCGAATATTCGCT	65	22
		R: TCACGGTATGCAGACGTTCTCGT
RXR	partial ORF PCR	F: CTCGCAAACTCGAAGCACATC	60	15
		R: CTACTCGCTGTTGCTCTCGT
	RACE PCR	R: GCCCATCGCGAGACACTTCTGGTAT	69	8
	nested RACE PCR	R: GAAGAAGCCCTTGCATCCCTCACAG	69	8
	full ORF PCR	F: ATGAGAATTTACGAGGCGTG	61	20
		R: CTACTCGCTGTTGCTCTC

## Sheet: Table S2
Table S2. List of sequences used for phylogenetic reconstruction of TR, RAR, PPAR and RXR and corresponding accession numbers.
Species	Nuclear receptor	Accession number
Homo sapiens	TRa	P10827.1
	TRb	P10828.2
	RARa	NP_000955.1
	RARb	NP_000956.2
	RARg	NP_000957.1
	PPARa	NP_001001928.1
	PPARb	NP_001165289.1
	PPARg	NP_005028.4
	RXRa	NP_002948.1
	RXRb	NP_068811.1
	RXRg	NP_008848.1
Danio rerio	TRa	a NP_571471.1; b XP_001921013.4
	TRb	BAN67994.1
	RARa	a NP_571481.2; b NP_571474.1
	RARg	a NP_571414.1; b NP_001076779.1
	PPARa	a NP_001154805.1; b NP_001096037.1
	PPARb	a XP_699900.6; b NP_571543.1
	PPARg	NP_571542.1
	RXRa	a NP_001155023.1; b NP_571228.1
	RXRb	a NP_571350.1; b NP_57313.1
	RXRg	a NP_571292.3; b XP_005160723.1
Banchiostoma floridae	TR	ABS11249.1
	RAR	XP_002598475.1
	PPAR	XP_002598634.1
	RXR	AAM46151.1
Branchiostoma lanceolatum	TR	BL95391
	RAR	ANP24205.1
	RXR	ANP24206.1
Strongylocentrotus purpuratus	TR	XP_011667942.1
	RAR	XP_011680540.1
	PPAR	XP_781750.2
	RXR	XP_011661795.1
Saccoglossus kowalevskii	TR	ACY92668.1
	RAR	XP_006825846.1
	RXR	ADB22634.1
Lottia gigantea	TR	207623
	RAR	ESO98546.1
	PPAR	1 174409; 2 238472
	RXR	ESO92876.1
Nucella lapillus	RAR	AIB06349.1
	RXR	ABS70715.1
Lingula anatina	TR	XP_013406710.1
	RAR	XP_013406616.1
	PPAR	XP_013414356.1
	RXR	XP_013412667.1
Platynereis dumerilii	RAR	AVR59236.1
	RXR	AVR59237.1
Capitella teleta	TR	ELT99607.1
	RAR	ELU07684.1
	RXR	ELT93409.1
Phoronis australis	TR	DN303913
	RAR	DN318982
	PPAR	DN310006
	RXR	DN314118
Notospermus geniculatus	RAR	DN185861
	PPAR	DN199355
	RXR	DN203027
Brachionus koreanus	RAR	ASL70627.1
	RXR	ASL70628.1
Priapulus caudatus	RAR	QFQ33539.1a
	RXR	QFQ33540.1a
Aurelia aurita	RXR	AGT42223.1
aThese sequences were isolted in this stuby by PCR

## Sheet: Table S3
Table S3. List of primers used to amplify hinge region to LBD of RAR and RXR to be cloned into pBIND or pACT expression vectors
Species	Nuclear receptor	Oligonuleotide sequence 5'→ 3'	Tm (°C)	Restriction enzymes
Priapulus caudatus	RAR	F: aaaGGATCCGCAAGAAGCAGCAGCAGGA	58	BamHI
		R: aaaTCTAGATCACGGTATGCAGACGTTCT		XbaI
	RXR	F: aaaTCTAGACAGCGCGTGAAGGAGAAG	56	XbaI
		R: aaaGGTACCCTACTCGCTGTTGCTCTC		KpnI
Homo sapiens	RARg	F: catgGGATCCTAGAGGTGAAGGAAGAAGGG	58	BamHI
		R: gcatgTCTAGATCAGGCTGGGGACTTCAG		XbaI
	RXRa	F: aattTCTAGAGCCGTGCAGGAGGAGCGGCA	62	XbaI
		R: aattGGTACCAGTCATTTGGTGCGGCGCCT		KpnI
